# Supplementary material for: PGPB Isolated from Drought-Tolerant Plants Help Wheat Plants to Overcome Osmotic Stress
Source: Plants (Basel). 2024 Nov 30;13(23):3381. doi: 10.3390/plants13233381 (PMC11644311; doi:10.3390/plants13233381)
Supplement: Supplementary file 1 [file plants-13-03381-s001.zip]

Archive with 1 entries (1 files):
- plants-3315542-supplementary.pdf
